# Supplementary material for: Vision-Specific Tools for the Assessment of Health-Related Quality of Life (HR-QoL) in Children and Adolescents with Visual Impairment: A Scoping Review
Source: Int J Environ Res Public Health. 2024 Jul 31;21(8):1009. doi: 10.3390/ijerph21081009 (PMC11354845; doi:10.3390/ijerph21081009)
Supplement: Supplementary file 1 [file ijerph-21-01009-s001.zip]

Archive with 1 entries (1 files):
- ijerph-3076510-supplementary.pdf
